# Supplementary material for: Do Ecological Restoration Projects Improve Water-Related Ecosystem Services? Evidence from a Study in the Hengduan Mountain Region
Source: Int J Environ Res Public Health. 2022 Mar 24;19(7):3860. doi: 10.3390/ijerph19073860 (PMC8997630; doi:10.3390/ijerph19073860)
Supplement: Supplementary file 1 [file ijerph-19-03860-s001.zip]

Archive with 1 entries (1 files):
- ijerph-1606146-supplementary.pdf
